# Supplementary material for: Diagnosis and Management of Catastrophic Antiphospholipid Syndrome and the Potential Impact of the 2023 ACR/EULAR Antiphospholipid Syndrome Classification Criteria
Source: Antibodies (Basel). 2024 Mar 12;13(1):21. doi: 10.3390/antib13010021 (PMC10967298; doi:10.3390/antib13010021)
Supplement: Supplementary file 1 [file antibodies-13-00021-s001.zip]

Archive with 1 entries (1 files):
- antibodies-2829052-supplementary.pdf
